# Supplementary material for: Targeting p-FGFR1Y654 Enhances CD8+ T Cells Infiltration and Overcomes Immunotherapy Resistance in Esophageal Squamous Cell Carcinoma by Regulating the CXCL8–CXCR2 Axis
Source: Biomedicines. 2025 Jul 8;13(7):1667. doi: 10.3390/biomedicines13071667 (PMC12293083; doi:10.3390/biomedicines13071667)
Supplement: Supplementary file 1 [file biomedicines-13-01667-s001.zip]

Archive with 1 entries (1 files):
- biomedicines-3671099-supplementary.pdf
